# Supplementary material for: Investigating heterogeneous protein annotations toward cross-corpora utilization
Source: BMC Bioinformatics. 2009 Dec 9;10:403. doi: 10.1186/1471-2105-10-403 (PMC2804683; doi:10.1186/1471-2105-10-403)
Supplement: Additional file 1 — The boundary words of the GENIA, GENETAG and AIMed corpora. The data is formatted as: annotation entropy|Part-Of-Speech|boundary word|the number of annotated occurrences|the number of un-annotated occurrences. Here, "NN Before" and "NN After" indicate boundary nouns that occur before and after protein names, respectively. [file 1471-2105-10-403-S1.TXT]

the GENIA corpus
--------------------------------------------------
1|NN Before|switch|YES:1|NO:1
1|NN Before|subunit|YES:2|NO:2
1|NN Before|isoform|YES:2|NO:2
1|NN Before|huvec|YES:1|NO:1
1|NN Before|host|YES:3|NO:3
1|NN Before|homodimer|YES:1|NO:1
1|NN Before|cho/|YES:1|NO:1
1|NN Before|chemoattractant|YES:1|NO:1
1|NN After|treatment|YES:1|NO:1
1|NN After|target|YES:2|NO:2
1|NN After|system|YES:2|NO:2
1|NN After|support|YES:2|NO:2
1|NN After|subtype|YES:1|NO:1
1|NN After|signal|YES:5|NO:5
1|NN After|phosphorylation|YES:2|NO:2
1|NN After|locus|YES:1|NO:1
1|NN After|clone|YES:1|NO:1
1|NN After|cbl|YES:1|NO:1
1|NN After|agonist|YES:1|NO:1
1|JJ|uncharacterized|YES:1|NO:1
1|JJ|type-specific|YES:1|NO:1
1|JJ|transgenic|YES:1|NO:1
1|JJ|tissue-specific|YES:2|NO:2
1|JJ|strong|YES:3|NO:3
1|JJ|stimulatory|YES:1|NO:1
1|JJ|spi-1/|YES:1|NO:1
1|JJ|selective|YES:1|NO:1
1|JJ|receptor-associated|YES:1|NO:1
1|JJ|putative|YES:15|NO:15
1|JJ|pre-existing|YES:2|NO:2
1|JJ|native|YES:5|NO:5
1|JJ|multifunctional|YES:1|NO:1
1|JJ|lps-induced|YES:1|NO:1
1|JJ|kruppel-like|YES:1|NO:1
1|JJ|intermediate|YES:1|NO:1
1|JJ|immunoprecipitated|YES:1|NO:1
1|JJ|immunomodulatory|YES:1|NO:1
1|JJ|full|YES:6|NO:6
1|JJ|full-length|YES:4|NO:4
1|JJ|downstream|YES:1|NO:1
1|JJ|cross-linked|YES:1|NO:1
1|JJ|complex|YES:2|NO:2
1|JJ|cd40-specific|YES:1|NO:1
1|JJ|agonistic|YES:1|NO:1
1|JJ|adjacent|YES:1|NO:1
1|JJ|90-kda|YES:1|NO:1
0.999411064738755|JJ|inducible|YES:18|NO:17
0.999142103991909|JJ|soluble|YES:14|NO:15
0.998635964158572|JJ|constitutive|YES:12|NO:11
0.995727452084926|JJ|inactive|YES:7|NO:6
0.995727452084926|JJ|classical|YES:7|NO:6
0.989587521222056|JJ|low|YES:14|NO:11
0.985228136034252|JJ|single|YES:6|NO:8
0.985228136034252|JJ|normal|YES:3|NO:4
0.985228136034252|JJ|key|YES:3|NO:4
0.970950594454669|NN Before|pat|YES:3|NO:2
0.970950594454669|NN Before|antibody|YES:3|NO:2
0.970950594454669|NN After|form|YES:21|NO:14
0.970950594454669|JJ|unique|YES:4|NO:6
0.970950594454669|JJ|second|YES:4|NO:6
0.970950594454669|JJ|recombinant|YES:36|NO:24
0.970950594454669|JJ|primary|YES:3|NO:2
0.970950594454669|JJ|common|YES:6|NO:4
0.970950594454669|JJ|basal|YES:3|NO:2
0.970950594454669|JJ|atypical|YES:3|NO:2
0.954434002924965|NN Before|htlv-1|YES:3|NO:5
0.954434002924965|JJ|unidentified|YES:3|NO:5
0.954434002924965|JJ|small|YES:5|NO:3
0.954434002924965|JJ|major|YES:25|NO:15
0.94566030460064|NN Before|inhibitor|YES:4|NO:7
0.942683189255492|JJ|exogenous|YES:9|NO:16
0.936667381877563|JJ|multiple|YES:12|NO:22
0.91829583405449|NN Before|virus|YES:2|NO:4
0.91829583405449|NN Before|spi-1/|YES:2|NO:1
0.91829583405449|NN Before|promoter|YES:2|NO:1
0.91829583405449|NN Before|peptide|YES:2|NO:1
0.91829583405449|NN Before|pan/|YES:2|NO:1
0.91829583405449|NN Before|j393/|YES:2|NO:1
0.91829583405449|NN Before|coactivator|YES:4|NO:2
0.91829583405449|NN Before|affinity|YES:2|NO:1
0.91829583405449|NN After|construct|YES:1|NO:2
0.91829583405449|JJ|vitro-translated|YES:2|NO:1
0.91829583405449|JJ|unliganded|YES:1|NO:2
0.91829583405449|JJ|total|YES:2|NO:4
0.91829583405449|JJ|secondary|YES:2|NO:1
0.91829583405449|JJ|relevant|YES:1|NO:2
0.91829583405449|JJ|polyclonal|YES:2|NO:1
0.91829583405449|JJ|phosphorylated|YES:1|NO:2
0.91829583405449|JJ|nonreceptor|YES:2|NO:1
0.91829583405449|JJ|myogenic|YES:2|NO:1
0.91829583405449|JJ|minimal|YES:2|NO:1
0.91829583405449|JJ|lineage-specific|YES:1|NO:2
0.91829583405449|JJ|ligand-activated|YES:2|NO:1
0.91829583405449|JJ|intrinsic|YES:2|NO:1
0.91829583405449|JJ|essential|YES:1|NO:2
0.91829583405449|JJ|endogenous|YES:22|NO:11
0.91829583405449|JJ|dna-bound|YES:2|NO:1
0.91829583405449|JJ|defective|YES:1|NO:2
0.91829583405449|JJ|bovine|YES:2|NO:1
0.91829583405449|JJ|abundant|YES:1|NO:2
0.91829583405449|JJ|aberrant|YES:1|NO:2
0.91829583405449|JJ|85-kda|YES:2|NO:1
0.91829583405449|JJ|80-kda|YES:2|NO:1
0.904381457724494|JJ|high|YES:17|NO:8
0.88654089282209|JJ|mutant|YES:16|NO:7
0.872988294470946|JJ|novel|YES:22|NO:53
0.863120568566631|NN Before|core|YES:5|NO:2
0.863120568566631|JJ|lineage-restricted|YES:5|NO:2
0.855450810560131|NN Before|surface|YES:18|NO:7
0.845350936622437|JJ|negative|YES:3|NO:8
0.831474388009729|JJ|early|YES:14|NO:5
0.817507288121362|JJ|specific|YES:16|NO:47
0.811278124459133|NN Before|transactivator|YES:3|NO:1
0.811278124459133|NN Before|precursor|YES:3|NO:1
0.811278124459133|NN Before|position|YES:6|NO:2
0.811278124459133|NN Before|pma|YES:6|NO:2
0.811278124459133|NN Before|mouse|YES:9|NO:3
0.811278124459133|NN Before|htlv-ii|YES:3|NO:1
0.811278124459133|NN Before|drosophila|YES:1|NO:3
0.811278124459133|NN Before|clone|YES:3|NO:9
0.811278124459133|NN Before|acid|YES:3|NO:1
0.811278124459133|NN After|status|YES:1|NO:3
0.811278124459133|NN After|precursor|YES:9|NO:3
0.811278124459133|NN After|activity|YES:4|NO:12
0.811278124459133|JJ|variable|YES:3|NO:1
0.811278124459133|JJ|immunoreactive|YES:3|NO:1
0.811278124459133|JJ|first|YES:1|NO:3
0.811278124459133|JJ|diverse|YES:1|NO:3
0.811278124459133|JJ|cognate|YES:3|NO:1
0.811278124459133|JJ|additional|YES:1|NO:3
0.789749253662522|NN After|transcript|YES:29|NO:9
0.779349837292085|NN Before|chicken|YES:10|NO:3
0.76420450650862|JJ|general|YES:7|NO:2
0.76420450650862|JJ|eukaryotic|YES:7|NO:2
0.729273941844941|NN Before|cell|YES:43|NO:11
0.721928094887362|NN Before|phosphorylation|YES:4|NO:1
0.721928094887362|NN Before|phosphatase|YES:4|NO:1
0.721928094887362|NN Before|c-fos/c-jun|YES:4|NO:1
0.721928094887362|NN After|pu.1|YES:4|NO:1
0.721928094887362|NN After|nf-e2|YES:4|NO:1
0.721928094887362|JJ|variant|YES:1|NO:4
0.721928094887362|JJ|bipartite|YES:4|NO:1
0.696212260125146|JJ|potent|YES:3|NO:13
0.696212260125146|JJ|functional|YES:6|NO:26
0.684038435639042|NN Before|receptor|YES:18|NO:4
0.684038435639042|NN Before|complex|YES:9|NO:2
0.684038435639042|JJ|natural|YES:9|NO:2
0.663196840239829|JJ|ubiquitous|YES:24|NO:5
0.650022421648354|NN Before|repressor|YES:5|NO:1
0.650022421648354|NN Before|htlv-i|YES:15|NO:3
0.650022421648354|NN After|inhibitor|YES:15|NO:3
0.650022421648354|JJ|cross-linking|YES:1|NO:5
0.650022421648354|JJ|critical|YES:1|NO:5
0.650022421648354|JJ|cell-specific|YES:5|NO:1
0.650022421648354|JJ|active|YES:7|NO:35
0.637387499222191|NN Before|factor|YES:5|NO:26
0.629249223856035|JJ|intracellular|YES:32|NO:6
0.619382194678764|NN After|transcription|YES:22|NO:4
0.6098403047164|NN Before|membrane|YES:17|NO:3
0.605186576633421|JJ|basic|YES:23|NO:4
0.591672778582327|NN Before|lymphocyte|YES:12|NO:2
0.591672778582327|NN Before|binding|YES:6|NO:1
0.591672778582327|JJ|predominant|YES:1|NO:6
0.566509506552905|NN After|block|YES:2|NO:13
0.566509506552905|JJ|murine|YES:26|NO:4
0.543564443199596|NN After|site|YES:21|NO:3
0.543564443199596|NN After|isoform|YES:14|NO:2
0.543564443199596|JJ|new|YES:3|NO:21
0.543564443199596|JJ|molecular|YES:7|NO:1
0.503258334775646|NN Before|kinase|YES:8|NO:1
0.503258334775646|JJ|pleiotropic|YES:8|NO:1
0.503258334775646|JJ|heterologous|YES:8|NO:1
0.503258334775646|JJ|dominant-negative|YES:8|NO:1
0.491237341824333|NN After|activator|YES:25|NO:3
0.485460760745913|NN After|member|YES:17|NO:2
0.479832023616128|JJ|human|YES:208|NO:24
0.47434543756224|NN Before|protein|YES:159|NO:18
0.468995593589281|NN Before|oct2|YES:9|NO:1
0.468995593589281|NN Before|nf-kappab/|YES:9|NO:1
0.468995593589281|JJ|sequence-specific|YES:9|NO:1
0.439496986921513|NN Before|e2a-|YES:10|NO:1
0.439496986921513|NN After|substrate|YES:10|NO:1
0.439496986921513|JJ|mammalian|YES:10|NO:1
0.413816850303634|NN Before|activator|YES:22|NO:2
0.413816850303634|JJ|positive|YES:11|NO:1
0.413816850303634|JJ|inhibitory|YES:22|NO:2
0.413816850303634|JJ|endothelial|YES:22|NO:2
0.411709071504559|NN Before|a|YES:377|NO:34
0.405977038475571|JJ|wild-type|YES:34|NO:3
0.405977038475571|JJ|chimeric|YES:34|NO:3
0.402179190202273|NN Before|macrophage|YES:23|NO:2
0.398459274095236|NN Before|type|YES:70|NO:6
0.391243563629256|NN Before|ebv|YES:24|NO:2
0.391243563629256|NN Before|antigen|YES:12|NO:1
0.391243563629256|NN After|p50|YES:12|NO:1
0.391243563629256|NN After|ligand|YES:36|NO:3
0.391243563629256|JJ|intact|YES:1|NO:12
0.371232326640876|NN Before|plasma|YES:13|NO:1
0.366578012553346|JJ|cellular|YES:53|NO:4
0.353359335021421|NN After|ap-1|YES:14|NO:1
0.353359335021421|JJ|dominant|YES:28|NO:2
0.345117314944953|JJ|inflammatory|YES:29|NO:2
0.337290066617014|NN Before|gal4|YES:15|NO:1
0.322756958897398|NN After|binding|YES:1|NO:16
0.32021620907116|JJ|nuclear|YES:437|NO:27
0.315997132978425|NN After|mutant|YES:33|NO:2
0.309543429150325|NN Before|retinoblastoma|YES:17|NO:1
0.309543429150325|NN Before|platelet|YES:17|NO:1
0.29747224891929|NN Before|lps|YES:18|NO:1
0.28853851369441|NN After|molecule|YES:94|NO:5
0.286396957115956|NN Before|serum|YES:19|NO:1
0.286396957115956|JJ|cytosolic|YES:19|NO:1
0.286396957115956|JJ|c-terminal|YES:38|NO:2
0.283249763778215|JJ|anti-|YES:193|NO:10
0.266764987803026|NN Before|monocyte|YES:21|NO:1
0.235193381819241|NN Before|map|YES:25|NO:1
0.216396932451265|JJ|several|YES:2|NO:56
0.195909270873605|NN After|activation|YES:1|NO:32
0.191433254814193|NN Before|hmg|YES:33|NO:1
0.191433254814193|NN After|kappa|YES:33|NO:1
0.183122068301373|NN After|subunit|YES:105|NO:3
0.183122068301373|NN After|heterodimer|YES:35|NO:1
0.175565025857503|NN Before|hiv|YES:37|NO:1
0.175565025857503|JJ|viral|YES:37|NO:1
0.165427033996267|NN Before|cytokine|YES:40|NO:1
0.153742180328762|NN Before|tyrosine|YES:44|NO:1
0.135036202802128|NN Before|c-|YES:104|NO:2
0.12615559730586|NN After|protein|YES:794|NO:14
0.120681014013524|NN After|antigen|YES:60|NO:1
0.118676983626219|NN After|alpha|YES:429|NO:7
0.117594665658865|NN After|chain|YES:62|NO:1
0.105375825374828|NN Before|i|YES:783|NO:11
0.104419078005408|JJ|dna-binding|YES:72|NO:1
0.090543853269643|NN After|antibody|YES:86|NO:1
0.0888796956845758|NN After|complex|YES:264|NO:3
0.0539079059653769|NN After|family|YES:162|NO:1
0.0318692338636377|NN After|domain|YES:303|NO:1

the GENETAG corpus
--------------------------------------------------
1|NN Before|transactivator|YES:1|NO:1
1|NN Before|membrane|YES:1|NO:1
1|NN Before|link|YES:1|NO:1
1|NN Before|hormone|YES:1|NO:1
1|NN Before|herpesvirus|YES:1|NO:1
1|NN Before|fibroblast|YES:1|NO:1
1|NN Before|cdna|YES:1|NO:1
1|NN Before|bacteriophage|YES:1|NO:1
1|NN Before|adapter|YES:1|NO:1
1|NN After|subtype|YES:1|NO:1
1|NN After|signal|YES:3|NO:3
1|NN After|k296r|YES:1|NO:1
1|NN After|deletion|YES:1|NO:1
1|NN After|chimera|YES:1|NO:1
1|NN After|cascade|YES:2|NO:2
1|JJ|tissue-specific|YES:1|NO:1
1|JJ|temperature-sensitive|YES:3|NO:3
1|JJ|steroidogenic|YES:1|NO:1
1|JJ|sh2-containing|YES:1|NO:1
1|JJ|multisubunit|YES:1|NO:1
1|JJ|multimerized|YES:1|NO:1
1|JJ|ligand-activated|YES:1|NO:1
1|JJ|large|YES:3|NO:3
1|JJ|internal|YES:1|NO:1
1|JJ|homologous|YES:1|NO:1
1|JJ|g1-specific|YES:1|NO:1
1|JJ|endogenous|YES:9|NO:9
1|JJ|early|YES:1|NO:1
1|JJ|dual|YES:1|NO:1
1|JJ|constitutive|YES:2|NO:2
1|JJ|carboxyl-terminal|YES:1|NO:1
1|JJ|avian|YES:2|NO:2
1|JJ|antisense|YES:1|NO:1
0.999789208078069|NN Before|a|YES:230|NO:238
0.997180398894264|NN Before|factor|YES:17|NO:15
0.991076059838222|NN Before|consensus|YES:4|NO:5
0.991076059838222|NN After|pathway|YES:8|NO:10
0.985228136034252|NN Before|complement|YES:4|NO:3
0.978449329268619|NN Before|plasma|YES:17|NO:12
0.970950594454669|NN Before|inhibitor|YES:2|NO:3
0.970950594454669|JJ|low|YES:2|NO:3
0.970950594454669|JJ|exogenous|YES:2|NO:3
0.94664743877405|NN Before|serum|YES:47|NO:27
0.94566030460064|JJ|high|YES:4|NO:7
0.91829583405449|NN Before|target|YES:1|NO:2
0.91829583405449|NN Before|suppressor|YES:2|NO:1
0.91829583405449|NN Before|proto-oncogene|YES:2|NO:1
0.91829583405449|NN Before|liver|YES:1|NO:2
0.91829583405449|NN Before|hiv-1|YES:6|NO:3
0.91829583405449|NN Before|glycoprotein|YES:2|NO:1
0.91829583405449|NN Before|family|YES:2|NO:1
0.91829583405449|NN Before|drosophila|YES:2|NO:1
0.91829583405449|NN Before|blood|YES:2|NO:1
0.91829583405449|NN Before|arabidopsis|YES:2|NO:1
0.91829583405449|NN Before|adenovirus|YES:2|NO:1
0.91829583405449|NN After|system|YES:2|NO:1
0.91829583405449|NN After|molecule|YES:2|NO:1
0.91829583405449|NN After|component|YES:2|NO:1
0.91829583405449|NN After|box|YES:2|NO:1
0.91829583405449|JJ|natural|YES:1|NO:2
0.91829583405449|JJ|native|YES:2|NO:1
0.91829583405449|JJ|general|YES:2|NO:1
0.91829583405449|JJ|chimeric|YES:4|NO:2
0.91829583405449|JJ|cellular|YES:6|NO:3
0.91829583405449|JJ|catalytic|YES:1|NO:2
0.91829583405449|JJ|alternative|YES:1|NO:2
0.878674493217309|NN After|i|YES:66|NO:28
0.863120568566631|NN Before|herpes|YES:5|NO:2
0.863120568566631|NN After|cluster|YES:5|NO:2
0.845350936622437|JJ|single|YES:3|NO:8
0.845350936622437|JJ|entire|YES:3|NO:8
0.811278124459133|NN Before|sequence|YES:3|NO:1
0.811278124459133|NN Before|platelet|YES:3|NO:1
0.811278124459133|NN Before|cytokine|YES:3|NO:1
0.811278124459133|NN After|virus|YES:3|NO:1
0.811278124459133|NN After|regulator|YES:3|NO:1
0.811278124459133|NN After|ligand|YES:3|NO:1
0.811278124459133|NN After|ii|YES:6|NO:2
0.811278124459133|NN After|block|YES:1|NO:3
0.811278124459133|JJ|tandem|YES:1|NO:3
0.811278124459133|JJ|latent|YES:3|NO:1
0.811278124459133|JJ|full-length|YES:9|NO:3
0.811278124459133|JJ|erythroid|YES:3|NO:1
0.811278124459133|JJ|complete|YES:1|NO:3
0.787126586201269|NN Before|gene|YES:13|NO:4
0.74959525725948|NN After|t|YES:77|NO:21
0.721928094887362|NN Before|tissue|YES:4|NO:1
0.721928094887362|NN Before|core|YES:8|NO:2
0.721928094887362|NN After|mutation|YES:16|NO:4
0.721928094887362|NN After|dna|YES:4|NO:1
0.721928094887362|NN After|clone|YES:2|NO:8
0.721928094887362|NN After|antagonist|YES:2|NO:8
0.721928094887362|JJ|soluble|YES:1|NO:4
0.721928094887362|JJ|proximal|YES:1|NO:4
0.721928094887362|JJ|cytosolic|YES:4|NO:1
0.684038435639042|NN Before|chicken|YES:9|NO:2
0.650022421648354|NN After|structure|YES:5|NO:1
0.650022421648354|NN After|inhibitor|YES:5|NO:25
0.650022421648354|JJ|negative|YES:1|NO:5
0.650022421648354|JJ|major|YES:1|NO:5
0.634309554640566|NN Before|yeast|YES:21|NO:4
0.631263018091612|NN Before|protein|YES:53|NO:10
0.591672778582327|NN Before|plant|YES:1|NO:6
0.591672778582327|JJ|functional|YES:1|NO:6
0.591672778582327|JJ|basic|YES:6|NO:1
0.56996137604035|NN Before|mouse|YES:45|NO:7
0.543564443199596|NN After|reporter|YES:7|NO:1
0.543564443199596|JJ|mutant|YES:14|NO:2
0.503258334775646|JJ|active|YES:1|NO:8
0.453716339186945|JJ|murine|YES:19|NO:2
0.391243563629256|NN After|enhancer|YES:12|NO:1
0.391243563629256|NN After|antibody|YES:12|NO:1
0.391243563629256|JJ|wild-type|YES:24|NO:2
0.374597580170848|NN After|c|YES:218|NO:17
0.371232326640876|JJ|recombinant|YES:26|NO:2
0.369666373651183|JJ|human|YES:157|NO:12
0.337290066617014|NN Before|pi|YES:15|NO:1
0.315997132978425|NN After|product|YES:33|NO:2
0.303374836086414|JJ|anti|YES:35|NO:2
0.29747224891929|NN Before|rat|YES:36|NO:2
0.276195427647939|NN After|transcription|YES:1|NO:20
0.267675920086205|NN After|a|YES:209|NO:10
0.258018668664815|JJ|mammalian|YES:22|NO:1
0.226410948421076|NN After|promoter|YES:158|NO:6
0.206877807504725|NN Before|i|YES:119|NO:4
0.183122068301373|NN After|cdna|YES:35|NO:1
0.162326180175393|NN After|complex|YES:41|NO:1
0.159350062685634|NN After|family|YES:42|NO:1
0.104419078005408|NN After|site|YES:72|NO:1
0.0940844388326735|NN After|gene|YES:410|NO:5
0.0888796956845758|NN After|h|YES:88|NO:1
0.0849955598367126|NN After|factor|YES:93|NO:1
0.084262428776233|NN After|domain|YES:94|NO:1
0.0688193759044609|NN After|protein|YES:241|NO:2

the AIMed corpus
--------------------------------------------------
1|NN Before|type|YES:6|NO:6
1|NN Before|serum|YES:2|NO:2
1|NN Before|cytokine|YES:1|NO:1
1|NN After|gene|YES:2|NO:2
1|JJ|natural|YES:1|NO:1
0.91829583405449|NN Before|phosphatase|YES:1|NO:2
0.91829583405449|NN After|ligand|YES:6|NO:3
0.91829583405449|NN After|domain|YES:2|NO:1
0.881290899230693|NN After|subunit|YES:3|NO:7
0.879135766853334|NN After|protein|YES:40|NO:17
0.828055725379504|NN Before|protein|YES:12|NO:34
0.811278124459133|NN Before|platelet|YES:6|NO:2
0.811278124459133|NN After|enzyme|YES:3|NO:1
0.650022421648354|NN Before|inhibitor|YES:5|NO:1
0.629249223856035|NN Before|a|YES:32|NO:6
0.543564443199596|NN After|receptor|YES:70|NO:10
0.503258334775646|NN After|chain|YES:8|NO:1
0.503258334775646|JJ|recombinant|YES:1|NO:8
0.485460760745913|NN After|alpha|YES:17|NO:2
0.439496986921513|NN Before|kinase|YES:1|NO:10
0.439496986921513|JJ|soluble|YES:1|NO:10
